# Supplementary material for: Asymmetric Introgression and Cryptic Natural Hybridization between Two Species of Teucrium Section Polium (Lamiaceae) on the Balkan Peninsula
Source: Plants (Basel). 2024 Jun 11;13(12):1617. doi: 10.3390/plants13121617 (PMC11207346; doi:10.3390/plants13121617)
Supplement: Supplementary file 1 [file plants-13-01617-s001.zip]

Archive with 2 entries (2 files):
- Table S1.xlsx
- Table S2_Figure S1-S3.pdf
