# Supplementary material for: Asymmetric Introgression and Cryptic Natural Hybridization between Two Species of Teucrium Section Polium (Lamiaceae) on the Balkan Peninsula
Source: Plants (Basel). 2024 Jun 11;13(12):1617. doi: 10.3390/plants13121617 (PMC11207346; doi:10.3390/plants13121617)
Supplement: Supplementary file 1 [file plants-13-01617-s001.zip › Table S1.xlsx]

## Sheet: Sheet1
		Table S1. Descriptive statistic for the all measured characters for the three taxa from the three different localities. Main differential characters are marked in red.
			T. montanum-Trilj					T. montanum-Sićevo_x000D_					T. montanum-Sliven					T. capitatum-Trilj					T. capitatum-Sićevo_x000D_					T. capitatum-Sliven					T. × rohlenae-Trilj					T. × rohlenae-Sićevo_x000D_					T. × rohlenae-Sliven
	Measured characters	Acronyms	Valid N	Mean	Minimum	Maximum	Std.Dev.	Valid N	Mean	Minimum	Maximum	Std.Dev.	Valid N	Mean	Minimum	Maximum	Std.Dev.	Valid N	Mean	Minimum	Maximum	Std.Dev.	Valid N	Mean	Minimum	Maximum	Std.Dev.	Valid N	Mean	Minimum	Maximum	Std.Dev.	Valid N	Mean	Minimum	Maximum	Std.Dev.	Valid N	Mean	Minimum	Maximum	Std.Dev.	Valid N	Mean	Minimum	Maximum	Std.Dev.
	Central nerve (µm) !	R_CN	13	163.109	123.489	197.769	18.9592	17	132.53	108.064	162.789	15.1051	17	152.089	124.466	178.938	16.0175	10	123.829	114.38	137.093	7.90394	12	135.106	119.684	158.23	11.1491	9	138.329	116.56	154.08	12.1074	6	133.386	123.453	143.821	7.25893	11	127.124	97.1343	159.891	15.5123	10	151.761	130.68	175.956	16.3832
	Leaf center curvature (µm) !	R_LC	13	58.8171	31.1429	92.4521	20.0069	17	65.8098	34.9486	99.147	21.1126	17	83.3383	35.4203	181.101	35.7868	10	60.1545	33.3807	156.071	35.1335	12	102.093	65.3591	182.435	41.8412	9	79.8801	32.844	148.102	37.7708	6	59.6239	23.0715	126.589	35.9346	11	58.5239	26.047	91.6693	17.6558	10	79.4597	47.1751	108.384	19.2689
	Leaf curvature (µm) !	L_Curv	13	350.279	252.382	438.184	59.0756	17	528.218	355.217	955.222	176.198	17	438.988	282.881	779.221	154.206	10	469.524	255.904	731.429	147.616	12	479.162	211.259	842.438	205.332	9	734.782	372.854	1845.68	457.558	6	200.761	127.199	263.542	46.731	11	300.505	207.619	387.566	64.4567	10	542.276	314.784	832.822	166.418
	Area of leaf surface / 1000 (µm²) !	A_L	13	572.701	444.177	673.554	70.8593	17	536.834	399.715	734.984	72.1841	17	636.188	401.215	904.029	140.169	10	512.137	34.1344	737.294	202.566	12	603.811	423.316	820.91	135.331	9	836.377	613.283	1468.18	263.725	6	468.482	358.245	584.481	93.0191	11	450.772	346.927	597.031	84.5622	10	633.931	482.154	802.018	111.718
	Area of indumentum surface / 1000 (µm²) !	A_In	13	785.049	238.049	1033.6	196.837	17	983.481	828.377	1317.79	146.7	17	980.11	624.352	1388.88	214.782	10	788951	954.584	1.78058e+06	618540	12	1210.24	825.075	1716.48	284.378	9	1599.8	1097.63	2859.93	532.211	6	842.124	603.037	1168.21	224.605	11	784.466	566.635	1082.92	161.874	10	1018.39	738.639	1270.5	149.705
	Indumentum adaxial (percentage of coverage) !	C_In-ad	13	2.69231	0	5	2.01596	17	19.7647	8	40	8.9689	17	4.76471	2	8	2.01648	10	86	60	100	17.6068	12	87.25	70	100	12.4472	9	70	10	95	26.8095	6	37.5	15	50	11.726	11	40.4545	25	60	8.79049	10	23.1	4	50	16.7826
	Indumentum abaxial (percentage of coverage) !	C_In-ab	13	96.0769	77	100	8.5777	17	90.6471	70	100	9.96833	17	59.4118	10	90	25.1795	10	95.7	80	100	6.44722	12	92.9167	80	100	7.73961	9	79.2222	10	100	29.8822	6	97.5	85	100	6.12372	11	77.8182	50	96	13.7972	10	63.6	20	98	29.7366
	Width of the leaf (µm) !	W_L	13	2918.65	2457.94	3342.91	285.469	17	3431.83	3058.34	4156.54	300.023	17	3299.24	2206.39	4635.4	631.316	10	3645.46	2941.52	4392.11	579.353	12	4294.45	3203.65	5594.91	845.097	9	4934.27	4043.08	5573.21	553.44	6	3114.5	2563.29	3717.98	486.762	11	3274.08	2261.08	4302.47	646.229	10	3759.47	2985.02	4573.28	532.237
	Thickness of the leaf (µm) !	T_L	13	180.385	159.883	203.081	12.7492	17	145.691	107.691	171.6	15.5813	17	183.517	156.34	204.992	11.7243	10	196.911	126.864	654.881	161.473	12	137.298	104.923	155.181	16.0441	9	148.862	124.025	165.128	11.6967	6	142.295	126.069	159.464	12.6369	11	127.106	118.699	142.823	7.08734	10	164.343	150.479	191.691	11.3721
	Radius of the oil-containing cell (µm) #	R_OC	13	12.5288	8.34769	16.9993	2.55347	16	10.1814	7.60919	13.6799	1.91098	17	9.3417	7.12148	12.5987	1.48255	10	5.95156	0	12.8099	5.2612	12	0.660742	0	7.92891	2.28888	9	9.59162	8.00964	12.9126	1.94047	6	10.4827	6.72163	15.6711	3.37424	11	5.80489	0	16.1802	6.86853	10	10.2666	6.83865	12.7863	2.16942
	Number of oil-containing cells #	No_OC	13	4.69231	1	9	2.17503	17	7.70588	0	18	4.63364	17	6.70588	2	12	3.17736	10	2.8	0	7	2.85968	12	0.166667	0	2	0.57735	9	17.2222	12	26	5.1908	6	4	2	8	2.28035	11	1.63636	0	9	2.7303	10	10.9	2	23	6.24411
	Number of capitate hairs #	No_CH	13	6.30769	2	12	2.6263	17	7.23529	4	11	1.92124	17	7.70588	2	16	3.72097	10	24.8	15	43	8.46955	12	30.3333	17	47	8.24989	9	16.3333	11	25	3.96863	6	9	5	14	3.28634	11	17.4545	11	27	5.00727	10	14.2	8	25	5.41192
	Number of peltate hairs #	No_PH	13	10.3846	5	19	3.90595	17	10.1765	5	19	3.45028	17	6.47059	3	14	2.7413	10	7.6	5	10	1.64655	12	12.6667	5	17	3.82179	9	8.55556	4	13	3.71184	6	9.16667	6	14	2.78687	11	10	4	15	3.4641	10	9.3	4	13	3.74314
	Radius peltate hairs (µm) #	R_PH	13	18.4608	16.2137	21.9924	1.52834	17	15.7637	13.5846	17.2332	0.997852	17	18.5961	14.561	20.0638	1.42966	10	17.1701	14.1298	19.7964	1.88104	12	16.9683	14.4483	19.3998	1.20621	9	16.588	15.3254	18.6377	0.971845	6	17.7645	16.1066	20.6456	1.77696	11	17.1374	15.4051	19.4048	1.47573	10	17.3531	13.6889	19.4742	1.47412
	Number of stomata #	No_Stom	13	13.0769	5	26	5.25137	17	20.0588	13	31	5.27341	17	19.2941	7	29	5.76373	10	14.5	5	29	7.64853	12	22.25	14	35	7.65299	9	32.8889	26	49	8.10007	6	20.3333	5	38	12.5167	11	15.6364	4	27	6.93214	10	26.6	12	38	8.74579
	Thickness of adaxial epidermal cells (µm) #	T_Epi-ad	13	17.6886	12.1624	24.1072	3.31433	17	12.3535	7.77429	18.7827	2.5475	17	15.6806	11.9655	20.4186	2.48481	10	11.9445	8.41215	15.3827	2.00126	12	10.4573	7.38569	12.7588	1.77898	9	12.8485	10.7508	14.2103	1.19499	6	13.7434	11.5173	16.9595	1.78436	11	10.1126	8.29293	12.1142	1.22999	10	13.0941	8.33997	19.111	3.4372
	Thickness of abaxial epidermal cells (µm) #	T_Epi-ab	13	9.48925	5.9064	13.1907	2.11609	17	11.1895	4.49269	70.0759	15.27	17	7.86718	5.08649	9.85389	1.41433	10	7.84949	5.80739	11.4005	1.69074	12	6.83797	5.12941	8.88791	1.09698	9	6.1657	5.30304	7.26537	0.732879	6	8.26322	6.26754	11.0695	1.70536	11	5.92151	4.38989	7.80377	1.0638	10	7.52975	6.26429	11.7054	1.64207
	Thickness of palisade tissue (µm) #	T_Pal	13	75.7824	52.5371	127.489	19.8535	17	71.3547	49.8812	86.601	10.0601	17	85.904	66.2887	123.973	15.8368	10	56.663	44.4487	67.4009	7.45391	12	53.2746	36.3041	62.3739	8.18725	9	79.9762	62.8346	95.7082	12.519	6	58.879	38.6248	93.3254	18.9761	11	56.0545	33.09	66.3353	9.05486	10	71.9761	56.4359	94.04	11.0961
	Thickness of palisade tissue - adaxial (µm) #	T_Pal-ad	13	72.2686	52.5371	88.8483	12.6894	17	71.3547	49.8812	86.601	10.0601	17	81.2041	66.2887	101.231	8.95939	10	56.663	44.4487	67.4009	7.45391	12	53.2746	36.3041	62.3739	8.18725	9	66.3128	61.7435	75.1244	4.60157	6	53.8798	38.6248	63.3303	9.83634	11	56.0545	33.09	66.3353	9.05486	10	66.8146	56.4359	76.2756	6.23697
	Thickness of palisade tissue - abaxial (µm) #	T_Pal-ab	13	3.51382	0	45.6796	12.6693	17	0	0	0	0	17	4.6999	0	39.9491	13.2673	10	0	0	0	0	12	0	0	0	0	9	13.6634	0	31.7208	13.6094	6	4.99917	0	29.995	12.2454	11	0	0	0	0	10	5.16153	0	26.9085	10.8938
	Thickness of spongy tissue (µm) #	T_Spo	13	56.6773	31.7217	89.1184	15.1952	17	40.896	3.64772	85.3342	16.1124	17	55.4402	30.2835	75.542	10.6794	10	40.2964	22.1305	63.0484	13.9725	12	43.876	28.807	56.7489	8.19124	9	23.5295	7.74818	38.038	11.5163	6	37.9189	24.3362	61.8718	14.5369	11	35.5924	24.5687	48.8478	7.36718	10	41.7935	21.3457	55.6679	10.0612
	Number of palisade layers #	No_Pal_l	13	1.84615	1	3	0.5547	17	2	2	2	0	17	2.11765	2	3	0.332106	10	1.8	1	2	0.421637	12	1.83333	1	2	0.389249	9	2.55556	2	3	0.527046	6	1.66667	1	3	0.816497	11	1.90909	1	2	0.301511	10	2.2	2	3	0.421637
	Thickness of cuticle (µm) #	T_Cut	13	10.1098	6.90435	12.8841	1.82129	17	4.50613	3.3687	5.94367	0.82261	17	3.70031	2.02626	5.21007	0.934254	10	3.19924	1.8491	4.25094	0.843519	12	3.33477	2.20607	4.59669	0.720566	9	2.56789	1.39211	4.45157	0.991226	6	5.27767	4.0219	7.0215	1.14681	11	3.0107	2.32283	3.71623	0.461256	10	3.28849	1.6072	5.20115	1.05096
	Leaf surface (µm2)	L_S	13	4.14386e+07	2.73313e+07	7.43079e+07	1.21528e+07	17	4.77795e+07	3.17864e+07	6.33865e+07	8.45256e+06	17	2.76682e+07	1.43843e+07	5.60558e+07	9.99149e+06	10	3.60703e+07	2.53928e+07	4.36005e+07	6.48759e+06	12	3.26733e+07	1.6553e+07	5.68712e+07	1.27633e+07	9	3.8542e+07	2.61288e+07	4.88891e+07	8.76258e+06	6	3.88808e+07	2.4676e+07	5.71148e+07	1.22906e+07	11	2.05134e+07	1.28614e+07	2.78872e+07	4.41814e+06	10	3.31291e+07	1.97096e+07	4.38919e+07	8.56918e+06
	Average width of leaf (µm)	Avg_w_l	13	2331.47	1797.56	2825.9	289.294	17	2791.06	1977.73	3273.49	369.001	17	2090.12	1545.42	3361.74	457.118	10	2755.77	2365.47	3175.07	318.382	12	2328.25	1387.08	3295.04	683.062	9	2757.35	2141.22	3441.27	421.114	6	2632.8	1625.66	3357.72	635.357	11	1543.98	1197.26	1847.23	217.754	10	2306.2	1626.83	2785.57	346.171
	Leaf base width (µm)	L_B_L	13	751.405	530.58	986.417	148.538	17	927.029	639.757	1262.5	166.267	17	701.923	428.876	980.182	163.768	10	1362.59	969.932	2162.5	342.983	12	896.271	746.911	1168.12	132.345	9	972.43	699.769	1258.68	169.091	6	935.178	654.112	1135.05	171.012	11	696.663	515.764	877.64	129.81	10	795.345	691.285	880.576	71.5715
	The widest part of leaf (µm)	W_L	13	2602.37	1968.42	3041.39	308.367	17	3195.64	2177.5	3711.02	408.549	17	2469.53	1792.07	4048.77	571.024	10	3194.06	2532.09	3875.98	456.238	12	2808.74	1499.79	4199.79	922.412	9	3401.21	2647.5	4165.59	534.697	6	3190.28	1699.79	4522.74	963.477	11	1802.12	1352.93	2173.81	294.799	10	2841.38	1772.18	3516.71	516.023
	Leaf length (µm)	L_L	13	20414.8	14162.5	30760	4364.26	17	20913.8	17469.3	25125.3	1727.5	17	15030.6	10797.6	20207.7	2878.48	10	14794.9	12086.4	16444.2	1658.67	12	15815.2	12932.3	21339	2506.08	9	16435.3	13140.3	21292.2	2520.84	6	17138.7	14424.3	20328.2	2146.37	11	14863.6	11104.4	18092.9	1992.37	10	16249.6	13073.7	19729.5	2406.63
	Ration between the widest part of leaf and leaf length	W_L/L_L	13	0.136793	0.0875976	0.264589	0.0439082	17	0.153129	0.108289	0.182924	0.0186765	17	0.165948	0.119589	0.205697	0.0280816	10	0.217395	0.155174	0.256226	0.0316009	12	0.175891	0.11598	0.219011	0.0431785	9	0.210758	0.137565	0.26362	0.0450534	6	0.220161	0.10891	0.297994	0.0724767	11	0.122465	0.0841861	0.155708	0.0218878	10	0.175932	0.12696	0.208458	0.0280635
	Distance between leaf base and the widest part of the leaf (Distance 1) (µm)	D1	13	12041.6	7241.21	17899	3200.48	17	11736.9	8987.28	15212.7	2024.25	17	9511.51	6297.74	14270.4	2234.06	10	9443.96	6494.3	12334.4	1647.51	12	9795.24	6874.07	13037.9	1961.52	9	11252.4	8266.79	14625.9	2226.4	6	12008.7	10484.6	15302.9	1716.02	11	9493.63	7693.01	11938.6	1124.51	10	11564.6	9264.29	15337.5	2187.66
	Number of teeth on leaf margine (µm)	L_T	13	0	0	0	0	17	0	0	0	0	17	0	0	0	0	10	4.95	4	6.5	0.797566	12	5.70833	4.5	7	0.810677	9	4.33333	3	6	1.06066	6	3.16667	2	4	0.68313	11	2.09091	0	4	1.28098	10	2	1	3	0.707107
	Ration between distance D1 and leaf length (µm)	L_L/D1	13	0.644621	0.437515	1.24964	0.198099	17	0.561171	0.422828	0.714185	0.0884846	17	0.632703	0.424456	0.718205	0.0778857	10	0.63766	0.527154	0.779198	0.0822034	12	0.616389	0.511204	0.698765	0.0603725	9	0.680345	0.601371	0.775032	0.0642138	6	0.913212	0.811844	1.02667	0.0710358	11	0.647975	0.453251	0.823941	0.10066	10	0.709217	0.615352	0.777385	0.0491332
	Bract length (mm)	B_L	13	9030.51	7139.25	12638.9	1347.22	17	8781.75	7515.61	10892.7	893.818	17	8192.87	6876.95	10676.7	971.925	10	5657.86	4805.65	7311.12	688.841	12	5762.52	3908	6888.41	927.773	9	5525.66	4561.37	6968.35	816.969	6	6690.97	5591.3	8329.53	937.773	11	7399.07	6208.81	8663.02	894.872	10	7761.45	5894.75	9837.05	1195.18
	Average width of bract (µm)	Avg_w_b	13	1145.85	950.13	1367.79	141.668	17	1069.32	773.504	1632.56	197.365	17	1227.52	935.538	1533.67	158.667	10	822.4	687.879	966.889	98.3962	12	606.71	533.229	739.365	63.0474	9	747.95	566.774	987.998	112.246	6	906.731	797.574	1133.56	122.335	11	751.803	520.681	990.163	122.381	10	970.12	794.542	1311.06	143.639
	Stem height (mm) (µm)	S_L	13	65998.2	49388	131935	21777.9	17	94927.2	68018.4	125859	20760.7	17	37976.4	25337	55242.9	9723.96	10	140101	88796.5	178494	29981.9	12	143167	96299.5	174754	25770	9	108407	85972.5	159858	21016.6	6	91291.9	75862.9	123758	17101.6	11	80779.8	54511.4	127967	20621.8	10	54735.1	37031.1	70224.5	11328.9
	Frequency of stipules on stem's nodes (Ratio between the number of all nodes and nodes with stipules)	Frequ_S	13	0.0511294	0	0.428571	0.121676	17	0.100666	0	0.666667	0.171065	17	0.0398693	0	0.4	0.104014	10	0.985714	0.857143	1	0.0451754	12	0.974074	0.888889	1	0.0469815	9	1	1	1	0	6	0.620437	0.333333	1	0.281883	11	0.325974	0	1	0.358857	10	0.601865	0.3	1	0.243584
	Average length of first three internodes (µm)	Avg_L_F_I	13	5544.22	2778.26	9885.62	2163.53	17	7222.5	3324.94	11122	2099.22	17	4850.86	2019.9	7802.33	2109.4	10	12148.1	8300.8	18136.8	2867.33	12	9573.51	6794.04	12986.6	2075.69	9	9744	5976.11	12692.3	2633.58	6	5751.88	3893.8	8874.41	1919.2	11	7937.25	2851.81	13989.8	3065.85	10	6135.98	3614.69	11360.6	2377.67
	Average length of last three internodes (µm)	Avg_L_L_I	13	6066.82	3885.57	9488	1477.12	17	5801.18	3691.3	15331.6	2749.56	17	3702.52	1454.91	7630.75	1947.4	10	11016	5468.7	18676.1	4439.61	12	5965.36	2199.85	13744.4	3460.3	9	4788.04	1836.42	10730.6	2464.52	6	9185.2	4638.89	16007.8	4168.32	11	5400.5	2299.12	14855.2	3816.06	10	4848.1	1482.64	11739.4	3078.45
	Distance between calyx base and tooth base (µm)	D_Cal_b_T_b	13	5246.44	4549.91	5959.99	399.741	17	5292.87	4472.47	6206.44	466.266	17	5671.92	4717.99	6316.88	438.221	10	3573.02	3241.78	4304.05	328.506	12	3742.21	3317.66	4309.81	244.751	9	3209.36	2858.73	3614.36	302.098	6	4364.6	3817.93	4996.76	466.39	11	4263.78	3560.88	5241.32	507.156	10	4406.75	3990.94	5238.04	377.924
	Distance between tooth base and narrow part of tooth (mm) (µm)	D_T_b_T_t	13	1748.74	1197.18	5722.73	1207.35	17	1847.67	1523.65	2157.54	151.577	17	1571.35	989.719	1877.1	225.516	10	930.874	806.665	1054.05	84.9979	12	766.568	567.007	1025.69	142.662	9	867.917	724.478	1059.25	99.0693	6	1220.29	1091.44	1336.86	92.8896	11	1159.93	881.918	1707.05	256.436	10	1213.65	960.163	1565.26	235.745
	Length of the narrow part of tooth (mm) (µm)	L_n_T	13	1055.39	607.334	1479.29	238.722	17	797.464	545.306	1279.55	194.874	17	1082.98	790.517	1553.92	210.536	10	5.55986	0	55.5986	17.5818	12	71.3684	0	232.421	57.4916	9	28.0131	0	93.1432	36.2911	6	274.748	76.641	433.523	145.404	11	514.051	140.958	1098.59	285.073	10	391.809	178.561	798.522	187.09
	Width of tooth (µm)	W_T	13	1481.77	1082.37	1685.91	167.063	17	1670.15	1303.5	2122.47	244.089	17	1635.07	1114.45	2087.52	229.193	10	1087.45	824.311	1326.83	174.617	12	960.825	813.773	1172.44	123.346	9	1131.12	933.324	1333.34	165.311	6	1300.44	1057.39	1566.01	180.692	11	1192.47	952.213	1518.87	161.068	10	1289.37	657.858	1870.06	333.216
	Number of flowers in terminal inflorescence	No_F_I	13	11.2308	7	16	3.4678	17	20.3529	5	35	8.56549	17	13.5882	8	25	4.88696	10	30.4	13	51	11.5489	12	51.5833	34	82	15.9912	9	71.7778	47	97	20.0174	6	12.6667	7	20	4.96655	11	28.4545	12	49	12.4849	10	28.8	15	60	12.345
	Number of terminal inflorescences	No_I	13	1	1	1	0	17	1	1	1	0	17	1.05882	1	2	0.242536	10	3	3	3	0	12	4.58333	3	5	0.668558	9	5.33333	4	7	0.866025	6	2.33333	1	4	1.21106	11	2.54545	1	5	1.57249	10	2.5	1	4	0.971825
	! - characters measured on the cross-sections with a thickness of 65 μm
	# - characters measured on the cross-sections with a thickness of 26 μm
